# Supplementary material for: MAVS polymers smaller than 80 nm induce mitochondrial membrane remodeling and interferon signaling
Source: FEBS J. 2019 Feb 16;286(8):1543–60. doi: 10.1111/febs.14772 (PMC6513760; doi:10.1111/febs.14772)
Supplement: Supplementary file 1 — Data S1. IMAGEJ macro script used to analyze mitochondrial distance, area, and length parameters. Data S2. MATLAB code to calculate the effective optical resolution of the STORM images as described by Nieuwenhuizen et al. (ref. 39). Data S3. C++ script used to perform size and cluster analysis of fluorescent foci in the STORM images. [file FEBS-286-1543-s001.zip › frc_analysis.m]

% Batch FRC analysis of MING's STORM data
% Using the FRCresolution code from 
% Nieuwenhuizen, R. P. J. et al. Measuring image resolution in optical nanoscopy. Nature Methods 10, nmeth.2448 (2013). 
%
% need dipimage 
% export % "LD_LIBRARY_PATH=$LD_LIBRARY_PATH:~/work/soft/dip/Linuxa64/lib/; matlab"
% addpath(genpath('~/work/soft/dip/common/dipimage'))
% dip_initialise
% addpath(genpath('~/work/soft/FRCresolution_software/FRCresolution_software/matlabdistribution/FRCresolutionfunctions'))
% addpath('~/work/code/nstorm-matlab/')
%
% Jerome Boulanger (nov 2017)

clear all; close all;
root = '/home/jeromeb/work/data/ming/storm-pcf/data2/';
pixel_size_nm = 160;
M = 16; % zoom factor
sz = 256; % camera image size
d = dir([root '/*(*)']);
k=1;
for i = 1:numel(d)        
    if isdir([root d(i).name])        
        di = dir([root d(i).name]);
        for j = 3:numel(di)
            filename = [root d(i).name '/' di(j).name];
            s = nstormread(filename);
            pos = [s.x/pixel_size_nm s.y/pixel_size_nm s.t];               
            [R(k), frcout] = postoresolution(pos, M * sz, M);
            R(k) = R(k) * pixel_size_nm / M;
            FRC{k} = frcout(:);
            F{k} = [d(i).name '/' di(j).name];
            fprintf(1,'%s\t%f\n', F{k}, R(i));            
            k = k + 1;
        end
    end
end
plot(R);
%% Table
T = table(F', R','VariableNames',{'file','resolution'});
writetable(T, [root 'frc_resolution.csv'],'Delimiter',',');
%% Graph
qmax = 0.5/(pixel_size_nm/M);
cmap = jet(numel(FRC))*.9;
for k = 1:numel(FRC)
    x = linspace(0,qmax*sqrt(2), size(FRC{k},1));
    plot(x, FRC{k}, 'Color', cmap(k,:),'linewidth',2);
    hold on;
end
hold on;plot(x,1/7*ones(1,size(FRC{1},1)),'r','linewidth',2);hold off
axis([0 max(x) 0 1])
title('Fourier Ring Correlation vs Spatial Frequency');
xlabel('Spatial Frequency = 1/Resolution (nm^{-1})')
ylabel('Fourier Ring Correlation (FRC)')
legend('MAVS-/- MEF-poly(I:C) Fig. 2a,S3a',...
       'MAVS-/- MEF-poly(I:C) Fig. 2b,S3b',...
       'MAVS-/- MEF-poly(I:C) Fig. 2c,S3c',...
       'MAVS-/- MEF-poly(I:C) Fig. S3d',...
       'MAVS-/- MEF-poly(I:C) Fig. S3e',...
       'MAVS-/- MEF-poly(I:C) Fig. 2d,S3f',...
       'MAVS-/- MEF-poly(I:C) Fig. 2e,S3g',...
       'MAVS-/- MEF-poly(I:C) Fig. 2f,S3h',...
       'MAVS-/- MEF-poly(I:C) Fig. S3j',...
       'MAVS-/- MEF-poly(I:C) Fig. S3j');
%legend(F,'interpreter','none')

print([root '/frc.eps'],'-depsc2');
