# Supplementary material for: MAVS polymers smaller than 80 nm induce mitochondrial membrane remodeling and interferon signaling
Source: FEBS J. 2019 Feb 16;286(8):1543–60. doi: 10.1111/febs.14772 (PMC6513760; doi:10.1111/febs.14772)
Supplement: Supplementary file 1 — Data S1. IMAGEJ macro script used to analyze mitochondrial distance, area, and length parameters. Data S2. MATLAB code to calculate the effective optical resolution of the STORM images as described by Nieuwenhuizen et al. (ref. 39). Data S3. C++ script used to perform size and cluster analysis of fluorescent foci in the STORM images. [file FEBS-286-1543-s001.zip › Mitochondria_remodelling_analysis.ijm]

/*
 * Mitochondria remodeling analysis
 * 
 * Jerome Boulanger 2018
 */

var verbose_level = 0;
batch();

/* 
 *  Various testing function
 */

// test skeletonization
function test1() {
	setBatchMode(true);	
	closeRoiManager();
	run("Select None");
	id = getImageID;
	name = getTitle;
	channel = 1;
	psf = 4;
	rball = 5;
	threshold = 1;	
	minsize = 1;
	rois = segmentROI(id, channel, psf, rball, threshold, minsize);
	skel = skeletonizeROIs(rois);	
	L = measureAllSkeletonLength(skel);	
	Array.getStatistics(L, min, max, mean, stdDev);
	print(">>" + name + " l = " + mean);
	Overlay.remove;
	addOverlay(skel, "yellow");	
	setBatchMode(false);	
	debugmsg(1,"done");
}

// test the all process on the opened image
function test2() {		
	closeRoiManager();
	setBatchMode(true);	
	id = getImageID;
	ret = process(id);
	print(getTitle + " l="+ret[0]+"um, d="+ret[1] + "um, r="+ret[2]);
	debugmsg(1,"done");	
	setBatchMode(false);
}

// process the opened image
function process(id) {
	closeRoiManager();
	selectImage(id);	
	debugmsg(1,getTitle);
	run("Select None");
	empty = newArray(0);
	nucleus = segmentROI(id, 2,-1, -500,  4, 500);
	mito =    segmentROI(id, 1, 4, 5, 1, 1);
	cells =   segmentROI(id, 3,-1, -1000, 0.1,20000);	
	cells2 = substractROI(cells,empty,nucleus);
	mito2 = substractROI(mito,cells,nucleus);	
	skel = skeletonizeROIs(mito2);	
	L = measureAllSkeletonLength(skel);	
	Array.getStatistics(L, min, max, Lavg, stdDev);
	D = proximity(id, mito2, nucleus, "Mean");
	Array.getStatistics(D, min, max, Davg, stdDev);
	R = areaROI(mito2) / areaROI(cells2);
	run("Select None");
	Overlay.remove;
	//addOverlay(nucleus, "blue");
	addOverlay(skel, "yellow");
	addOverlay(mito2, "red");
	addOverlay(cells2, "green");	
	return newArray(Lavg,Davg,R);
}


// batch process files in a folder
function batch() {
	run("Close All");
	print("\\Clear");
	run("Set Measurements...", "  redirect=None decimal=3");
	closeRoiManager();
	folder = getDirectory("Folder");
	pattern = newArray(".*.nd2",".*.tif",".*.tiff");
	files = listFiles(folder, pattern);	
	data = newArray(3*files.length);
	for (i = 0; i < files.length; i++) {	
		setBatchMode(true);
		showProgress(i, files.length);				
		open(files[i]);
		selectWindow(File.getName(files[i]));
		id = getImageID;
		results = process(id);
		for (j = 0; j < results.length; j++) {
			data[j+3*i] = results[j];
		}
		run("Make Composite");
		run("RGB Color");
		run("Flatten");	
		run("Size...", "width=1000 height=1000 constrain average interpolation=Bilinear");
		saveAs("JPG", substring(files[i], 0, lastIndexOf(files[i], '.'))+".jpg");
		close(); // close flattened
		close(); // close rgb color
		selectImage(id);close();
		closeRoiManager();	
		setBatchMode(false);
	}	
	for (i = 0; i < files.length; i++) {
		setResult("image",i,i);
		setResult("name",i,File.getName(files[i]));
		c = parseCondition(File.getName(files[i]));
		setResult("condition",i, c);
		setResult("length",i,data[3*i]);
		setResult("proximity",i,data[3*i+1]);
		setResult("ratio",i,data[3*i+2]);
	}
}


/*
 * Distance measurement
 */

// measure the proximity of rois A from B using type (Mean or Min)
function proximity(id, A,B,type) {
	selectImage(id);
	getPixelSize(unit, pixelWidth, pixelHeight);
	// create a distance map
	id1 = createMask(B,0);	
	run("Options...", "iterations=1 count=1 black edm=32-bit");
	run("Distance Map");
	id2 = getImageID();
	D = newArray(A.length);	
	for (i = 0; i < A.length; i++) {
  		roiManager("select", A[i]);
      	List.setMeasurements;
      	D[i] = List.getValue(type) * pixelWidth;
	}
	selectImage(id1); close();
	selectImage(id2); close();
	return D;	
}

function areaROI(roi) {
	s = 0;
	for (i = 0; i < roi.length; i++) {
		roiManager("select", roi[i]);
		getStatistics(a);
		s = s + a;
	}
	return s;
}

/* 
 *  Skeletonization
 */

// skeletonize
function skeletonizeROIs(roi) {
	debugmsg(1," skeletonizeROIs " + roi.length);
	newImage("Untitled", "8-bit black", getWidth, getHeight, 1);
	id1 = getImageID;
	roiManagerSelect(roi);	
	run("Create Mask");
	id2 = getImageID;
	run("Skeletonize");		
	run("Create Selection");
	roiManager("add");
	selection = newArray(2);
	selection[0] = roiManager("count")-1;
	n0 = roiManager("count");
	L = newArray(roi.length);
	selectImage(id2);
	n = roi.length;	
	skel = newArray(n);
	for (i = 0; i < n; i++) {
		selection[1] = roi[i];
		roiManager("select", selection);
		roiManager("and");		
		roiManager("add");
		skel[i] = roiManager("count") - 1;		
	}
	selectImage(id1); close();	
	selectImage(id2); close();	
	return skel;
}

// Measure the length of all ROI corresponding to skeletons 
function measureAllSkeletonLength(roi) {
	debugmsg(1," measure skeleton length n="+roi.length);
	roiManagerSelect(roi);	
	run("Create Mask");
	id2 = getImageID;
	L = newArray(roi.length);
	for (i = 0 ; i < roi.length; i++) {		
		roiManager("select", roi[i]);		
		L[i] = skeletonROILength();		
		debugmsg(2,""+i+" : "+Roi.getName + " l=" + L[i]);
	}
	selectImage(id2); close();	
	return L;
}

// Measure the length of the skeleton in the active selection
function skeletonROILength() {
	l = 0;	
	Roi.getContainedPoints(xpoints, ypoints);
	for (i = 0; i< xpoints.length; i++) {
		x = xpoints[i];
		y = ypoints[i];		
		if (isNonZeroInROI(x,y) > 0) {					
			ipp = isNonZeroInROI(x-1,y-1);
			ipc = isNonZeroInROI(x-1,y);
			ipn = isNonZeroInROI(x-1,y+1);
			icp = isNonZeroInROI(x,y-1);				
			icn = isNonZeroInROI(x,y+1);
			inp = isNonZeroInROI(x+1,y-1);
			inc = isNonZeroInROI(x+1,y);
			inn = isNonZeroInROI(x+1,y+1);
			l = l + 0.5*((ipc > 0) + (icp > 0) + (icn > 0) + (inc > 0)); 
			if (icp==0 && ipc==0 && ipp>0) l = l + sqrt(2)/2;
			if (icp==0 && inc==0 && inp>0) l = l + sqrt(2)/2;
			if (ipc==0 && icn==0 && ipn>0) l = l + sqrt(2)/2;
			if (icn==0 && inc==0 && inn>0) l = l + sqrt(2)/2;					
		}		
	}	
	getPixelSize(unit, pixelWidth, pixelHeight);
	l = l * pixelWidth;		
	return l;
}

// return true is the pixel at x,y is not zeros and inside the ROI
function isNonZeroInROI(x,y) {
	if (Roi.contains(x,y) && (getPixel(x,y) > 0)) return true;
	else {return false};
}


/*
 * ROI operation
 */

  
// add overlay for ROI of index stored in the array "roi" with color "color"
function addOverlay(roi, color) {
	if (roi.length > 0) {
		if (roi.length > 1) {
			roiManager("select", roi);
			roiManager("Combine");
		} else {
			roiManager("select", roi[0]);
		}
		run("Add Selection...", "stroke="+color+" width=1");	
		run("Select None");
	}
}
 
 // select all ROI listed in roi
function roiManagerSelect(roi) {
	run("Select None");
	if (roi.length > 0) {
		if (roi.length > 1) {
			roiManager("select", roi);
			roiManager("Combine");
		} else {
			roiManager("select", roi[0]);
		}
	}
}

// D = (A && B) && !C
function substractROI(A,B,C) {
	debugmsg(1,"substractROI " + A.length + "/" + B.length);		
	run("Select None");
	a = createMask(A,1);
	b = createMask(B,1);
	c = createMask(C,0);
	imageCalculator("AND", a, b);
	imageCalculator("AND", a, c);
	selectImage(a);	
	setThreshold(128,255);
	run("Convert to Mask");
	D = addROIWithHoles(1);	
	selectImage(a); close();
	selectImage(b); close();
	selectImage(c); close();
	return D;
}

// create a mask corresponding to the roi list using type 0 inverted and 1 not inverted
function createMask(roi, type) {
	if (type==1) {
		newImage("MyMask", "8-bit black", getWidth, getHeight, 1);
		roiManagerSelect(roi); setColor(255); fill();
	} else {
		newImage("MyMask", "8-bit white", getWidth, getHeight, 1);
		roiManagerSelect(roi); setColor(0); fill();
	}	
	id = getImageID;
	return id;
}

/*
 * Segmentation
 * 
 */

// Segment ROI
// id: image ID
// channel : channel in the image
// psf : psf sigma for debluring
// rball :  rolling ball radius
// threshold : threshold value
// minsize : ROI minimum size
// returns a list of segmented ROIS
function segmentROI(id, channel, psf, rball, threshold,  minsize) {	
	debugmsg(1,"segmentROI("+id+","+channel+", "+psf+", "+rball+", "+threshold+", "+minsize+")");	
	selectImage(id);
	run("Select None");
	run("Duplicate...", "title=segmenting duplicate channels="+channel);	
	id1 = getImageID;	
		
	run("32-bit");
	if (psf > 0) {
		debugmsg(2," deblur");
		goldDeblur(psf, 3);
	}
	
	// Compress dynamic range	
	//run("Square Root");

	// Subtract background
	if (rball != 0) {
		if (rball > 0) {
			debugmsg(2," subtract background");
			run("Subtract Background...", "rolling="+rball);
		} else {
			debugmsg(2," subtract background");
			run("Subtract Background...", "rolling="+(-rball)+" sliding");
		}
	}
	
	// Smooth	
	for (i = 0; i < 3; i++) {		
		run("Minimum...", "radius=3");
		run("Maximum...", "radius=3");
		run("Median...", "radius=3");
	}
	
	// Threshold
	getStatistics(area, mean, min, max, std, histogram);
	setThreshold(mean + threshold * std, max);	
 	run("Convert to Mask");	
	
	// add rois to the roi manager with their potential hole	
	run("Create Selection");
	roiManager("add");	
	n0 = roiManager("count");
	run("Analyze Particles...", "size="+minsize+"-Infinity pixel add");			
	n1 = roiManager("count");
	rois = newArray(n1-n0);	
	selection = newArray(2);
	selection[0] = n0-1;
	for (i = 0; i < n1-n0; i++) {
		rois[i] = n0 + i;
		selection[1] = n0 + i;
		roiManager("select",selection);	
		roiManager("and");
		//run("Create Selection");		
		roiManager("add");		
		rois[i] = roiManager("count")-1;
	}	
	selectImage(id1);
	close();
	debugmsg(1, " added "+(n1-n0)+" rois");
	return rois;	
}

// Add the particles to the ROI manager keeping their holes
function addROIWithHoles(minsize) {
	run("Create Selection");
	roiManager("add");	
	n0 = roiManager("count");
	run("Analyze Particles...", "size="+minsize+"-Infinity pixel add");			
	n1 = roiManager("count");
	rois = newArray(n1-n0);	
	selection = newArray(2);
	selection[0] = n0-1;
	for (i = 0; i < n1-n0; i++) {
		rois[i] = n0 + i;
		selection[1] = n0 + i;
		roiManager("select",selection);	
		roiManager("and");		
		roiManager("add");		
		rois[i] = roiManager("count")-1;
	}
	return rois;
}


/*
 * Deconvolution
 * 
 */

// inplace debluring using a Gold Meinel algorithm.
function goldDeblur(sigma, iter) {				
	img1 = getImageID(); // ID of the initial estimate
	run("32-bit");	
	// Duplicate the image to create a 32bit version of it	
	run("Duplicate...","duplicate");
	img0 = getImageID(); 
	// and substract its minimum - offset to avoid dividing by 0
	getRawStatistics(nPixels, mean, min);
	run("Subtract...", "value=" + (min - 1));		
	data = getImageID();	
	// Duplicate the data image to create the initialization	
	selectImage(img1);
	run("Gaussian Blur...", "sigma="+sigma/2+" stack");
	for (i = 0; i < iter; i++) {		
		// Compute the blurred version of the estimate
		run("Duplicate...", "title=Blurred duplicate");
		img2 = getImageID();
		run("Gaussian Blur...", "sigma="+sigma+" stack");		
		// Divide the input data (id:data) by the blurred estimate (id:img2)
		imageCalculator("Divide create 32-bit", data, img2);		
		ratio = getImageID();
		// Close the blurred estimate (id:img2)
		selectImage(img2); close();	
		// Multiply the previous estimate (id:img1) by the ration
		imageCalculator("Multiply 32-bit", img1, ratio);
		// Close the ratio (id:ratio)
		selectImage(ratio); close();
		// Select the estimate (id:img1)
		selectImage(img1);				
		run("Multiply...", "value=0.8");
		run("Duplicate...", "duplicate");
		img3 = getImageID;		
		run("Median...", "radius=1 stack");
		run("Multiply...", "value=0.2");
		imageCalculator("Add", img1, img3);
		selectImage(img3); close();
		// Select the estimate (id:img1)
		selectImage(img1);
	}	
	selectImage(img0);close();
	selectImage(img1);
	return img1;	
}

/*
 * File operations
 */
 
// guess the condition from the file name
function parseCondition(str) {
	if (matches(str, ".*PolyIC.*")) {
		c = "+poly(I:C)";		
	} else {
		c = "-poly(I:C)";	
	}
	return c;
}

// list all files recursively follwing a pattern
function listFiles(folder, pattern) {
	list = newArray();
	list = _listFiles(folder, list, pattern);
	return list;
}

function _listFiles(folder, list, pattern) {
	files = getFileList(folder);
	for (i = 0; i < files.length; i++) {
		path = folder + files[i];
		if ( File.isDirectory(path) ) {
			list = _listFiles(path,list, pattern);
		} else {
			test = false;
			for (j=0;j<pattern.length;j++) {
				test = test || matches(path, pattern[j]);
			}
			if (test) {
				list = Array.concat(list,newArray(path));
			}
		}
	}
	return list;
}

// Close the ROImanager if opened
function closeRoiManager() {
  if (isOpen("ROI Manager")) {
	selectWindow("ROI Manager");
	run("Close");
	}
}

// print debug message with verobisty levels..
function debugmsg(level, msg) {
	if (verbose_level >= level) {
		print(msg);
	}
}
