# Supplementary material for: MAVS polymers smaller than 80 nm induce mitochondrial membrane remodeling and interferon signaling
Source: FEBS J. 2019 Feb 16;286(8):1543–60. doi: 10.1111/febs.14772 (PMC6513760; doi:10.1111/febs.14772)
Supplement: Supplementary file 1 — Data S1. IMAGEJ macro script used to analyze mitochondrial distance, area, and length parameters. Data S2. MATLAB code to calculate the effective optical resolution of the STORM images as described by Nieuwenhuizen et al. (ref. 39). Data S3. C++ script used to perform size and cluster analysis of fluorescent foci in the STORM images. [file FEBS-286-1543-s001.zip › nestedclusteranalysis.cpp]

/*
 * Nested Cluster Analysis
 *
 *
 * Compute a pair correlation function with Epanechnikov kernel and
 * using a approximate nearest neighbor kdtree for speed.
 *
 * Fit the resulting pair correlation function using a nested cluster
 * model.
 *
 * Depends on nanoflann, ceres and glog
 *
 * Jerome Boulanger and Leila Muresan 2017
 *
 */

#include <cstdio>
#include <cstdlib>
#include <cmath>
#include <chrono>
#include <ctime>
#include <vector>
#include <iostream>
#include <fstream>
#include <random>
#include <string>


// ND tree
#include <nanoflann.hpp>
#include "KDTreeVectorOfVectorsAdaptor.h"

// curve fitting
#include "ceres/ceres.h"

// openmp
#include "omp.h"

typedef double num_t;
//#define POINTISSTRUCT
#ifdef POINTISSTRUCT
struct point_t {
  num_t m_data[2];
  point_t() {m_data[0] = 0; m_data[1] = 0;}
  point_t(num_t x, num_t y) {m_data[0] = x; m_data[1] = y;}
  num_t & operator[](const size_t d){return m_data[d];}
  const num_t & operator[](const size_t d) const {return m_data[d];}
  const num_t * begin() const {return &m_data[0];}
  const num_t * end() const {return &m_data[1];}
  size_t size() const {return 2;}
};
#else
typedef std::vector<num_t> point_t;
#endif
typedef std::vector<point_t> point_cloud_t;
typedef KDTreeVectorOfVectorsAdaptor< point_cloud_t, double, 2>  my_kd_tree_t;
typedef std::vector< std::pair< size_t, num_t> > neighbors_t;
typedef std::vector< std::pair< num_t, num_t> > pcf_t;
typedef std::vector< std::pair< num_t, num_t> > pcf_t;

// Load the molecule coordinates from a list.txt file exported from Nikon Elements
point_cloud_t loadnstormlist(const char *filename, const size_t max_row=~0U, const std::vector<num_t> & roi = std::vector<num_t>()) {
  point_cloud_t pc;
  if (!filename) {printf("filename is null\n"); return pc;}
  std::chrono::time_point<std::chrono::system_clock> start, end;
  start = std::chrono::system_clock::now();
  FILE * file = fopen(filename,"r");
  printf("::loading dataset::\n  file : '%s'\n", filename);
  if (!file) {printf("unable to open '%s'\n", filename); return pc;}
  int ret = 0;
  char buf[64], c = 0;
  size_t n = 0, nc = 0, nr = 0;
  num_t x = -1, y = -1;
  while( (ret = fscanf(file, "%[^\t^\n]%[\t\n]", buf, &c) > 0) && (nr <= max_row)) {
    if (nr > 0) {
      switch(nc) {
      case 4: x = atof(buf);break;
      case 5: y = atof(buf);break;
      }
    }
    if (c == '\n') {
      if (nr > 0) {
	bool is_in = true;
	if (!roi.empty()) {
	  if (x < roi[0] || y < roi[1] || x > roi[2] || y > roi[3]) is_in = false;
	}
	if (is_in) {
#ifdef POINTISSTRUCT
	  point_t p(x,y);
#else
	  point_t p(2);
	  p[0] = x;
	  p[1] = y;
#endif
	  pc.push_back(p);
	}
      }
      nr++;
      nc = 0;
    }
    n++;
    nc++;
  }
  fclose(file);
  end = std::chrono::system_clock::now();
  std::chrono::duration<double> elapsed_seconds = end-start;
  printf("  number of points : %ld\n  elapsed time : %.2fs\n",
	 pc.size(), elapsed_seconds.count());
  return pc;
}

bool fexists(const char * path) {
  FILE * h;
  if ((h = fopen(path,"r")) != 0) {
    fclose(h);
    return true;
  }
  return false;
}

// replace a by b in string str
std::string strrep(const std::string str, const std::string a, const std::string b) {
  std::string nstr(str);
  size_t found = str.find(a);
  if (found != std::string::npos) {
    nstr.replace(found,a.length(), b);
  }
  return nstr;
}

std::vector<num_t> sequence(const size_t n, const num_t a, const num_t b, const bool logscale=false) {
  std::vector<num_t> dst(n, 0.0);
  if (logscale) {
    const num_t r0 = std::log10(a), r1 = std::log10(b);
    for (size_t i = 0; i < n; i++) {
      dst[i] = std::pow(10.0, r0 + (num_t)i * (r1 - r0) / (num_t)(n - 1));
    }
  } else {
    for (size_t i = 0; i < n; i++) {
      dst[i] = a + (float)i * (b - a) / (float)(n - 1);
    }
  }
  return dst;
}

// generate a random point cloud
point_cloud_t generatepointcloud(const size_t N, const num_t max_range=1000) {
  point_cloud_t pc;
  pc.resize(N);
  unsigned seed1 = std::chrono::system_clock::now().time_since_epoch().count();
  std::mt19937 g (seed1);  // mt19937 is a standard mersenne_twister_engine
  std::uniform_real_distribution<num_t> distribution (0.0,max_range);
  for (size_t i = 0; i < N; i++) {
#ifndef POINTISSTRUCT
    pc[i].resize(2);
#endif
    pc[i][0] = distribution(g);
    pc[i][1] = distribution(g);
  }
  return pc;
}

// generate N childs points around parents
point_cloud_t generateclusteredpointcloud(const point_cloud_t & parents,
					  const size_t N, const num_t sigma=100) {
  point_cloud_t childs;
  childs.resize(N);
  unsigned seed1 = std::chrono::system_clock::now().time_since_epoch().count();
  std::mt19937 g(seed1);  // mt19937 is a standard mersenne_twister_engine
  std::uniform_int_distribution<size_t> d0 (0,parents.size()-1);
  std::normal_distribution<double> d1(0, sigma);
  for (size_t i = 0; i < N; i++) {
#ifndef POINTISSTRUCT
    childs[i].resize(2);
#endif
    size_t id = d0(g); // choose a parent
    childs[i][0] = d1(g) + parents[id][0];
    childs[i][1] = d1(g) + parents[id][1];
  }
  return childs;
}

// build the KD tree
my_kd_tree_t buildkdtree(const point_cloud_t & samples, size_t nleafs=20) {
  my_kd_tree_t mat_index(samples, nleafs);
  mat_index.index->buildIndex();
  return mat_index;
}

// compute boundaries [xmin,ymin,xmax,ymax]
std::vector<num_t> getbounds(const point_cloud_t & samples) {
  std::vector<num_t> bounds(4);
  bounds[0] = 1e16;
  bounds[1] = 1e16;
  bounds[2] = -1e16;
  bounds[3] = -1e16;
  for (const point_t & p: samples) {
    // update min and max
    if (p[0] < bounds[0]) bounds[0] = p[0];
    if (p[1] < bounds[1]) bounds[1] = p[1];
    if (p[0] > bounds[2]) bounds[2] = p[0];
    if (p[1] > bounds[3]) bounds[3] = p[1];
  }
  return bounds;
}

// estimate the density only at the sample points
std::vector<num_t> kerneldensityestimation(const point_cloud_t & samples,
					     const my_kd_tree_t & mat_index,
					     const std::vector<num_t> & bounds,
					     const num_t bandwidth) {
  const num_t lambda0 = static_cast<num_t>(samples.size()) / ((bounds[2]-bounds[0]) * (bounds[3]-bounds[1]));
  const size_t K = ceil(9.0 * M_PI * lambda0 * bandwidth * bandwidth);
  nanoflann::SearchParams params;
  std::vector<num_t> lambda(samples.size(),1.0);
#pragma omp parallel
  {
    neighbors_t neighbors(K);
#pragma omp for
    for (size_t i = 0; i < samples.size(); i++) {
      const point_t & P = samples[i];
      mat_index.index->radiusSearch(&P[0], 9.0 * bandwidth * bandwidth, neighbors, params);
      for (const std::pair<size_t, num_t> & Q: neighbors) {
	const num_t d2 = Q.second / (bandwidth * bandwidth);
	lambda[i] += std::exp(-0.5 * d2);
      }
    }
  }
  // renormalize the density
  num_t avg = std::accumulate(lambda.begin(), lambda.end(), 0.0) / static_cast<num_t>(samples.size());
#pragma omp parallel for
  for (size_t i = 0; i < lambda.size(); i++)
    lambda[i] *= lambda0 / avg;//(n * 2.0 * M_PI * bandwidth * bandwidth);
  return lambda;
}

//! pair correlation function
/**
   \param g : the resulting pair correlation function
   \param samples : coordinates
   \param mat_index : kd tree index
   \param bounds : [xmin,ymin,xmax,ymax]
   \param density : the intensity of the point process (n/area) at each sample point
   \param radius : values for the radius at which the pair correlation function is estimated
   \param bandwidth : the bandwidth of the Epanechnikov kernel
   \param region : [xmin,ymin,xmax,ymax] of the subset region of interest
   \return the number of points in the region of analysis
 **/
size_t paircorrelation(std::vector<num_t> & g,
		       const point_cloud_t & samples,
		       const my_kd_tree_t & mat_index,
		       const std::vector<num_t> & bounds,
		       std::vector<num_t> & density,
		       const std::vector<num_t> & radius,
		       const num_t bandwidth,
		       const std::vector<num_t> & region) {
  nanoflann::SearchParams params;
  const num_t
    width = bounds[2]-bounds[0],
    height = bounds[3]-bounds[1],
    area = width * height,
    lambda0 = static_cast<num_t>(samples.size()) / area,
    Rmin = radius[0],
    Rmax = radius[radius.size()-1],
    Rmin2 = (Rmin - bandwidth) * (Rmin - bandwidth),
    Rmax2 = (Rmax + bandwidth) * (Rmax + bandwidth);
  if (density.empty()) density.assign(samples.size(), lambda0);
  // compute the expected number of neighbors
  const size_t K = ceil(M_PI * lambda0 * Rmax2);
  g.assign(radius.size(), 0.0);
  size_t n = 0;
#pragma omp parallel
  {
    neighbors_t neighbors(K);
    std::vector<num_t> gl(radius.size(), 0.0);
    for (size_t k = 0; k < radius.size(); ++k) gl[k] = 0.0;
#pragma omp for
    for (size_t i = 0; i < samples.size(); i++) {
      const point_t & P = samples[i];
      const num_t xi = P[0], yi = P[1];
      if (xi >= region[0] && yi >= region[1] && xi <= region[2] && yi <= region[3]) {
	n++;
	// get the list of neighbors < radius
	mat_index.index->radiusSearch(&P[0], Rmax2, neighbors, params);
	// for each neighbor
	for (const std::pair<size_t, num_t> & Q: neighbors) {
	  const size_t j = Q.first;
	  if (Q.second >= Rmin2 && Q.second <= Rmax2) {
	    const num_t
	      d = std::sqrt(Q.second),
	      xj = samples[j][0], yj = samples[j][1],
	      w = (width - std::abs(xi - xj)) * (height - std::abs(yi - yj));
	    for (size_t k = 0; k < radius.size(); ++k) {
	      const num_t r = radius[k], dr = std::abs(d - r) / bandwidth;
	      if (dr < 1.0) {
		num_t
		  epa = std::max(0.0, 3.0 / (4.0 * bandwidth) * (1.0 - dr * dr)),
		  norm = (2.0 * M_PI * r * w * density[i] * density[j]);
		if (norm > 1e-6) gl[k] += epa / norm;
	      }
	    }
	  }
	}
      }
    }
#pragma omp critical
    for (size_t k = 0; k < g.size(); k++) {g[k] += gl[k];}
  }
  return n;
}

// #if 0
// // Pair correlation function (deprecated)
// pcf_t paircorrelation(const point_cloud_t & samples, const my_kd_tree_t & mat_index,
//  		      const size_t nbin, const num_t rmin, const num_t rmax,
// 		      const num_t bandwidth = 10,
// 		      const bool logscale = false, const bool inhom = true) {

//   printf("::kdtree pair correlation::\n  radius in [%.2f,%.2f] with %ld bins.\n",
// 	 rmin, rmax, nbin);

//   // start a timer
//   std::chrono::time_point<std::chrono::system_clock> start, end;
//   start = std::chrono::system_clock::now();

//   // get the area of the rectangular region containing the points
//   std::vector<num_t> bounds = getbounds(samples);

//   // estimate the density of the point process
//   const num_t lambda0 = static_cast<num_t>(samples.size()) / ((bounds[2]-bounds[0]) * (bounds[3]-bounds[1]));
//   std::vector<num_t> lambda;
//   if (inhom) lambda = kerneldensityestimation(samples, mat_index, bounds, 2.0 * rmax);
//   else lambda.assign(samples.size(), lambda0);

//   // init the radius values
//   std::vector<num_t> radius(nbin, 0);
//   const num_t r0 = std::log10(rmin), r1  =std::log10(rmax);
//   for (size_t i = 0; i < radius.size(); i++) {
//     if (logscale) radius[i] = std::pow(10.0, r0 + (num_t)i * (r1-r0) / (num_t)(nbin-1));
//     else radius[i] = rmin + (float)i * (rmax-rmin) / (float)(nbin-1);
//   }

//   std::vector<num_t> v = paircorrelation(samples, mat_index, bounds, lambda, radius, bandwidth, bounds);

//   // combine radius and the pair correlation in 1 object
//   pcf_t g(radius.size());
//   for (size_t i = 0; i < radius.size(); i++) {
//     g[i].first = radius[i];
//     g[i].second = v[i];
//   }

//   end = std::chrono::system_clock::now();
//   std::chrono::duration<double> elapsed_seconds = end - start;
//   printf("  elapsed time : %.2fs\n", elapsed_seconds.count());
//   return g;
// }
// #endif

// #if 0
// // compute pair correlation function on a grid
// std::vector<std::vector<num_t> >
// gridpaircorrelation(const point_cloud_t & samples,
// 		    const my_kd_tree_t & mat_index,
// 		    const size_t nbin, const num_t rmin, const num_t rmax,
// 		    const num_t bandwidth,
// 		    const bool logscale = false,
// 		    const bool inhom = true) {
//   printf("::kdtree grid pair correlation::\n  radius in [%.2f,%.2f] with %ld bins.\n",
// 	 rmin, rmax, nbin);

//   // start a timer
//   std::chrono::time_point<std::chrono::system_clock> start, end;
//   start = std::chrono::system_clock::now();

//   // get the area of the rectangular region containing the points
//   std::vector<num_t> bounds = getbounds(samples);

//    // estimate the density of the point process
//   std::vector<num_t> lambda;
//   if (inhom){
//     printf("  kde..\n");
//     lambda = kerneldensityestimation(samples, mat_index, bounds, 2*rmax);
//   }
//   else {
//     const num_t lambda0 = static_cast<num_t>(samples.size()) / ((bounds[2]-bounds[0]) * (bounds[3]-bounds[1]));
//     lambda.assign(samples.size(), lambda0);
//   }

//   // init the radius values
//   std::vector<num_t> radius(nbin, 0);
//   const num_t r0 = std::log10(rmin), r1  = std::log10(rmax);
//   for (size_t i = 0; i < radius.size(); i++) {
//     if (logscale) radius[i] = std::pow(10.0, r0 + (num_t)i * (r1-r0) / (num_t)(nbin));
//     else radius[i] = rmin + (float)i * (rmax-rmin) / (float)(nbin);
//   }
//   printf("  grid..\n");
//   const int N = 10;
//   std::vector<std::vector<num_t> > g(N*N);
// #pragma omp parallel for collapse(2)
//   for (int j = 0; j < N; j++) {
//     for (int i = 0; i < N; i++) {
//       std::vector<num_t> region(4);
//       region[0] = bounds[0] + i * (bounds[2] - bounds[0]) / N;
//       region[1] = bounds[1] + j * (bounds[3] - bounds[1])/N;
//       region[2] = bounds[0] + (i + 1) * (bounds[2] - bounds[0]) / N;
//       region[3] = bounds[1] + (j + 1) * (bounds[3] - bounds[1]) / N;
//       printf("%f %f %f %f\n", region[0], region[1],region[2],region[3]);
//       g[i+j*N] = paircorrelation(samples, mat_index, bounds, lambda, radius, bandwidth, region);
//     }
//   }
//   end = std::chrono::system_clock::now();
//   std::chrono::duration<double> elapsed_seconds = end - start;
//   printf("  elapsed time : %.2fs\n", elapsed_seconds.count());
//   return g;
// }
// #endif

// residuals / cost function for the curve fitting using the ceres library
struct nestedclusterresiduals {
  nestedclusterresiduals(const double x, const double y) : x_(x), y_(y) {}

  template <typename T>
  bool operator()(const T* parameters, T* residuals) const {
    const T r1 = parameters[0];
    const T s1 = parameters[1];
    const T r2 = parameters[2];
    const T s2 = parameters[3];
    const T pi = (T)M_PI;
    const T g1 = (T)1.0/(r2*r2) * exp(-(x_*x_)/((T)4.0*s2*s2)) / ((T)4.0*pi*s2*s2);
    const T g2 = (T)1.0/(r1*r1) * exp(-(x_*x_)/((T)4.0*(s1*s1+s2*s2))) / ((T)4.0*pi*(s1*s1+s2*s2));
    residuals[0] = (T)1.0 + g1 + g2 - (T)y_;
    return true;
  }

  private:
    const double x_;
    const double y_;
};

// // residuals / cost function for the curve fitting using the ceres library
// //  1 + 1/r *exp(-x/s)
// struct expresiduals {
//   expresiduals(const double x, const double y) : x_(x), y_(y) {}

//   template <typename T>
//   bool operator()(const T* parameters, T* residuals) const {
//     const T r = parameters[0];
//     const T s = parameters[1];
//     const T g = (T)1.0 + (T)1.0/r * exp(-(T)0.5*x_*x_/(s*s));
//     residuals[0] = g - (T)y_;
//     return true;
//   }

//   private:
//     const double x_;
//     const double y_;
// };

#if 0
// residuals / cost function for the curve fitting using the ceres library
//  e exp(-r^2/4*pi*simga^2)
struct pcpalm {

  pcpalm(const double x, const double y) : x_(x), y_(y) {}

  template <typename T>
  bool operator()(const T* parameters, T* residuals) const {
    const T A = parameters[0];
    const T xi = parameters[1];
    const T rho = parameters[2];
    const T sigma = parameters[3];
    T g = 1.0 / (4.0 * M_PI * sigma * sigma * rho) * std::exp(-x_*_x/(4.0*M_PI*sigma*sigma));
    T acc = 0.0;
    for (T dx = -3*sigma; y < 3*sigma; y += 0.1*sigma) {
      acc += (1.0 + std::exp(-x_ / xi)) * std::exp(-dx*dx/sigma*sigma)
    }
    residuals[0] = g - (T)y_;
    return true;
  }

  private:
    const double x_;
    const double y_;
};
#endif

// curve fitting of the pair correlation using the ceres library with
// an nested cluster model
void fitnestedclusterpcf(const std::vector<num_t> & r,
			 const std::vector<num_t> & g,
			 std::vector<num_t> & parameters,
			 std::vector<num_t> & model) {

  using ceres::AutoDiffCostFunction;
  using ceres::CostFunction;
  using ceres::Problem;
  using ceres::Solver;
  using ceres::Solve;

  // compute an initial guess from g statistics
  //const num_t mini = *std::min_element(g.begin(), g.end());
  num_t maxi = 0, swx = 0, swxx = 0, sw = 0;
  for (size_t i = 0; i < r.size(); i++){
    const num_t x = r[i], w = std::max(g[i] - 1.0, 0.0);
    if (w > maxi) maxi = w;
    swx += w * x;
    swxx += w * x * x;
    sw += w;
  }
  swx  = 0.25*swx / sw;
  swxx = std::sqrt(swxx / sw);
  num_t
    s1 = swxx - swx, r1 = std::sqrt(1.0 / (0.75*maxi*4.0*M_PI*s1*s1)),
    s2 = swx, r2 = std::sqrt(1.0 / (0.25*maxi*4.0*M_PI*(s1*s1+s2*s2)));
  num_t p[] = {r1,s1,r2,s2};
  printf("::nested cluster model fitting::\n");
  printf("  initialization:\t[%.2g, %.2f, %.2g, %.2f]\n",p[0],p[1],p[2],p[3]);

  // least square fitting
  Problem problem;
  for (size_t i = 0; i < g.size(); ++i) {
     CostFunction* cost_function =
      new  AutoDiffCostFunction<nestedclusterresiduals, 1, 4>(new nestedclusterresiduals(r[i], g[i]));
    problem.AddResidualBlock(cost_function, NULL, p);
  }

  Solver::Options options;
  options.max_num_iterations = 100;
  options.linear_solver_type = ceres::DENSE_QR;
  options.minimizer_progress_to_stdout = false;
  Solver::Summary summary;
  Solve(options, &problem, &summary);
#ifdef DEBUG
  std::cout << summary.BriefReport() << "\n";
#endif
  // residuals
  num_t res = 0;
  for (size_t i = 0; i < r.size(); i++) {
    nestedclusterresiduals R(r[i], g[i]);
    num_t val = 0;
    R(p, &val);
    res += val * val;
  }
  res = std::sqrt(res / (num_t)r.size());
  printf("  estimate:      \t[%.2g, %.2f, %.2g, %.2f] %f\n",p[0],p[1],p[2],p[3], res);

  // fill the parameter vector with the estimates
  parameters.resize(4);
  for (int i = 0; i < 4; i++) parameters[i] = std::abs(p[i]);
  // estimate the model at the input radius values
  model.resize(g.size());
  for (size_t i = 0; i < model.size(); i++) {
    nestedclusterresiduals R(r[i], 0);
    R(p, &(model[i]));
    //model[i] += mini - 1.0;
  }
}

// // curve fitting of the pair correlation using the ceres library using
// // an exponential model.
// void fitexppcf(const pcf_t &g,
// 	       std::vector<num_t> & parameters,
// 	       pcf_t & model) {
//   using ceres::AutoDiffCostFunction;
//   using ceres::CostFunction;
//   using ceres::Problem;
//   using ceres::Solver;
//   using ceres::Solve;

//   // compute an initial guess from g statistics
//   num_t maxi = 0, swx = 0, sw = 0;
//   for (auto & val : g) {
//     const num_t x = val.first, w = std::max(val.second - 1.0, 0.0);
//     if (w > maxi) maxi = w;
//     swx += w * x;
//     sw += w;
//   }
//   swx = swx / sw;
//   num_t p[] = {1.0 / maxi, swx};
//   printf("::exponential model fitting::\n");
//   printf("  initialization:\t[%f, %f]\n", p[0], p[1]);

//   Problem problem;
//   for (size_t i = 0; i < g.size(); ++i) {
//      CostFunction* cost_function =
//       new  AutoDiffCostFunction<expresiduals, 1, 4>(new expresiduals(g[i].first,g[i].second));
//     problem.AddResidualBlock(cost_function, NULL, p);
//   }
//   Solver::Options options;
//   options.max_num_iterations = 25;
//   options.linear_solver_type = ceres::DENSE_QR;
//   options.minimizer_progress_to_stdout = false;
//   Solver::Summary summary;
//   Solve(options, &problem, &summary);
// #ifdef DEBUG
//   std::cout << summary.BriefReport() << "\n";
// #endif
//   parameters.resize(2);
//   for (size_t i = 0; i < parameters.size(); i++) parameters[i] = p[i];
//   printf("  estimate:      \t[%f, %f]\n", p[0], p[1]);

//   model.resize(g.size());
//   for (size_t i = 0; i < model.size(); i++) {
//     expresiduals R(g[i].first, 0);
//     model[i].first = g[i].first;
//     R(p, &(model[i].second));
//   }
// }

// template<typename T>
// void savefunction(const char * filename,
// 		  const pcf_t & data) {
//   std::cout << "saving file '" << filename << "'\n";
//   std::ofstream ofs(filename, std::ofstream::out);
//   for (const T & row : data) {
//     ofs << row.first << "\t" << row.second << std::endl;
//   }
//   ofs.close();
// }

// std::vector< std::vector<num_t> > appendfunctions(const std::vector< pcf_t > &data) {
//   std::vector<std::vector<num_t> > dst;
//   dst.resize(data[0].size());
//   for (size_t r = 0; r < data[0].size(); r++) {
//     dst[r].resize(data.size()+1);
//     dst[r][0] = data[0][r].first;
//     for (size_t c = 0; c < data.size(); c++) {
//       dst[r][1+c] = data[c][r].second;
//     }
//   }
//   return dst;
// }

// // save the table with header
// template<typename T>
// int savetable(const char * filename,
// 	      const std::vector< T > & data,
// 	      const std::vector<std::string> & header) {
//   if (!filename) {return 1;}
//   std::cout << "saving file '" << filename << " as tab separated file'\n";
//   std::ofstream ofs(filename, std::ofstream::out);
//   // saving the header
//   for (const std::string & col : header) {
//     ofs << col << "\t";
//   }
//   ofs << "\n";

//   for (auto & row : data) {
//     for (const num_t & col : row) {
//       ofs << col << "\t";
//     }
//     ofs << "\n";
//   }
//   ofs.close();
//   return 0;
// }

// dump an array assuming a rectangular array if not pad with zeros if transposed
// \param filename the filename
// \param data an array with size() and [][] method
// \param transpose tell if the array should be transposed
// \return 0 sucess, 1 unable to open file, 2 file exists
template<typename T>
int dumparray(const char * filename, const T & data, const bool transpose = true) {
  if (!filename) {return 1;}
  FILE * h;
  h = fopen(filename, "r");
#if 0
  if (h) {
    fclose(h);
    printf("file '%s' exists, erase (y/n)?\n", filename);
    char ans[64];
    std::cin >> ans;
    printf("your answer is %s\n", ans);
    if (std::strcmp(ans,"y")!=0) {return 2;}
  }
#endif
  h = fopen(filename, "w");
  if (!h) {return 1;}
  if (transpose) {
    printf("saving file '%s' [ transposed r:%ld c:%ld]\n", filename, data[0].size(), data.size());
    for (size_t i = 0; i < data[0].size(); i++)
      for (size_t j = 0; j < data.size(); j++)
	fprintf(h, "%f%c",
		(i < data[j].size())?data[j][i]:0.0,
		(j == data.size() - 1)?'\n':',');
  } else {
    printf("saving file '%s'\n", filename);
    for (size_t i = 0; i < data.size(); i++)
      for (size_t j = 0; j < data[i].size(); j++)
	fprintf(h, "%f%c",
		data[i][j],
		(j == data[i].size() - 1)?'\n':',');
  }
  fclose(h);

  return 0;
}

// void creategraph(const char * filename, const bool uselogscale) {
//   std::string
//     plt = strrep(filename, ".dlm", ".plt"),
//     pdf = strrep(filename, ".dlm", ".pdf");
//   std::cout << "saving gnuplot file as " << plt << std::endl;
//   std::ofstream ofs(plt.c_str(), std::ofstream::out);
//   ofs <<"set terminal pdf\n"
//       <<"set output '"<<pdf<<"'\n"
//       <<"set xlabel 'radius [nm]'\n"
//       <<"set ylabel 'pair correlation function [count/nm]'\n";
//   if (uselogscale)
//     ofs <<"set logscale xy\n";
//   ofs  <<"plot "
//       <<"'"<<filename<<"' using 1:2 w l lw 2 title 'pair correlation',"
//       <<"'"<<filename<<"' using 1:3 w l lw 2 title 'exponential model',"
//       <<"'"<<filename<<"' using 1:4 w l lw 2 title 'nested cluster model',"
//       <<"1 w l lw 2 lc 7 title 'random'"
//       <<std::endl;
//   ofs.close();
//   std::stringstream cmd;
//   cmd << "gnuplot \"" << plt << "\"";
//   if(!system(cmd.str().c_str())){printf("exporting graph as '%s'\n", pdf.c_str());}
// }

int testpoisson(/*int argc, char*argv[]*/) {
  const size_t ns = 10000, nbin = 100;
  const num_t rmin = 5.0, rmax = 1000, bandwidth = 5.0;
  const bool logscale = true, inhom = true;
  printf("::simulation of poisson point process::\n"
	 "  %ld points in a %.2f x %.2f\n", ns, 2*rmax,2*rmax);
  point_cloud_t samples = generatepointcloud(ns, 2*rmax);

 // start a timer
  std::chrono::time_point<std::chrono::system_clock> start, end;
  start = std::chrono::system_clock::now();

  // build the index
  my_kd_tree_t mat_index = buildkdtree(samples, 50);

  // get the area of the rectangular region containing the points
  std::vector<num_t> bounds = getbounds(samples);

  // estimate the density of the point process
  std::vector<num_t> lambda;
  if (inhom) lambda = kerneldensityestimation(samples, mat_index, bounds, 2.0 * rmax);

  std::vector< std::vector<num_t> > tab(2);//table r,g

  // init the radius values
  tab[0] = sequence(nbin, rmin, rmax, logscale);

  // compute the pair correlation function
  paircorrelation(tab[1], samples, mat_index, bounds, lambda, tab[0], bandwidth, bounds);

  end = std::chrono::system_clock::now();
  std::chrono::duration<double> elapsed_seconds = end - start;
  printf("  elapsed time : %.2fs\n", elapsed_seconds.count());

  std::string filename("poisson.dlm");
  // save results
  dumparray(filename.c_str(), tab);
  // create a graph
  std::string
    plt = strrep(filename, ".dlm", ".plt"),
    pdf = strrep(filename, ".dlm", ".pdf");
  std::cout << "saving gnuplot file as " << plt << std::endl;
  std::ofstream ofs(plt.c_str(), std::ofstream::out);
  ofs <<"set terminal pdf\n"
      <<"set output '"<<pdf<<"'\n"
      <<"set datafile separator ','\n"
      <<"set xlabel 'radius [nm]'\n"
      <<"set ylabel 'pair correlation function'\n";
  if (logscale) ofs <<"set logscale xy\n";
  ofs  <<"plot "
       <<"'"<<filename<<"' using 1:2 w l lw 2 title 'pair correlation',"
       <<"1 w l lw 2 lc 7 title 'random'"
       <<std::endl;
  ofs.close();
  std::stringstream cmd;
  cmd << "gnuplot \"" << plt << "\"";
  if(!system(cmd.str().c_str())){printf("exporting graph as '%s'\n", pdf.c_str());}
  return 0;
}

int nestedclusteranalysis(const point_cloud_t & samples, const std::string & filename) {
  const size_t nbin = 299;
  const num_t rmin = 1.0, rmax = 300, bandwidth = 0.5;
  const bool logscale = false, inhom = false;

  // start a timer
  std::chrono::time_point<std::chrono::system_clock> start, end;
  start = std::chrono::system_clock::now();

  // build the index
  my_kd_tree_t idx = buildkdtree(samples, 50);

  // get the area of the rectangular region containing the points
  std::vector<num_t> bounds = getbounds(samples);
  printf("  bounds : %f %f %f %f\n",
	 bounds[0]/1000, bounds[1]/1000,
	 bounds[2]/1000, bounds[3]/1000);

  // estimate the density of the point process
  std::vector<num_t> lambda;
  if (inhom) lambda = kerneldensityestimation(samples, idx, bounds, 3.0 * rmax);

  std::vector< std::vector<num_t> > tab(3);//table r,g, model
  // init the radius values
  tab[0] = sequence(nbin, rmin, rmax, logscale);

  // compute the pair correlation function
  paircorrelation(tab[1], samples, idx, bounds, lambda, tab[0], bandwidth, bounds);

  std::vector<num_t> params;
  fitnestedclusterpcf(tab[0], tab[1], params, tab[2]);

  end = std::chrono::system_clock::now();
  std::chrono::duration<double> elapsed_seconds = end - start;
  printf("  elapsed time : %.2fs\n", elapsed_seconds.count());

  if (filename.empty()) return 0;

  dumparray(filename.c_str(), tab);

  // create a graph script for gnuplot
  std::string
    plt = strrep(filename, ".dlm", ".plt"),
    pdf = strrep(filename, ".dlm", ".pdf");
  std::cout << "saving gnuplot file as " << plt << std::endl;
  std::ofstream ofs(plt.c_str(), std::ofstream::out);
  ofs <<"set terminal pdf\n"
      <<"set output '"<<pdf<<"'\n"
      <<"set datafile separator ','\n"
      <<"set xlabel 'radius [nm]'\n"
      <<"set ylabel 'pair correlation function'\n";
  if (logscale) ofs <<"set logscale xy\n";
  ofs  <<"plot "
       <<"'"<<filename<<"' using 1:2 w l lw 2 title 'pair correlation',"
       <<"'"<<filename<<"' using 1:3 w l lw 2 title 'nested model',"
       <<"1 w l lw 2 lc 7 title 'random'"
       <<std::endl;
  ofs.close();
  std::stringstream cmd;
  cmd << "gnuplot \"" << plt << "\"";
  if(!system(cmd.str().c_str())){printf("exporting graph as '%s'\n", pdf.c_str());}
  return 0;
}

// test the analysis of nested cluster on simulated data
int testnested(/*int argc, char*argv[]*/) {

  const size_t nbin = 500;
  const num_t rmax = 300, rmin = 2.0, bandwidth = 1.0;
  const bool logscale = false, inhom = false;

  const size_t ns = 30000;
  const int N0 = 10, N1 = 10;
  const num_t sigma1 = 100, sigma2 = 20, a = 3000;
  printf("::simulation nested cluster point process::\n"
	 "  %ld points in a %.2f x %.2f\n"
	 "  sigma [%f %f]\n",
	 ns, a, a, sigma1, sigma2);
  point_cloud_t P1 = generatepointcloud(N0, a);
  point_cloud_t P2 = generateclusteredpointcloud(P1,N0*N1,sigma1);
  point_cloud_t samples = generateclusteredpointcloud(P2,ns,sigma2);

  // start a timer
  std::chrono::time_point<std::chrono::system_clock> start, end;
  start = std::chrono::system_clock::now();

  // build the kdtree index
  my_kd_tree_t idx = buildkdtree(samples, 50);

  // get the area of the rectangular region containing the points
  std::vector<num_t> bounds = getbounds(samples);

  const num_t
    reg_width = (bounds[2] - bounds[0])/1000,
    reg_height = (bounds[3] - bounds[1])/1000;
  printf("  region size : %.2f x %.2f um / %.2f um2",
	 reg_width, reg_height, reg_width * reg_height);


  // estimate the density of the point process
  std::vector<num_t> lambda;
  if (inhom) lambda = kerneldensityestimation(samples, idx, bounds, 2.0 * rmax);

  std::vector< std::vector<num_t> > tab(3);//table r,g, model
  // init the radius values
  tab[0] = sequence(nbin, rmin, rmax, logscale);

  // compute the pair correlation function
  paircorrelation(tab[1], samples, idx, bounds, lambda, tab[0], bandwidth, bounds);

  std::vector<num_t> params;
  fitnestedclusterpcf(tab[0], tab[1], params, tab[2]);

  end = std::chrono::system_clock::now();
  std::chrono::duration<double> elapsed_seconds = end - start;
  printf("  elapsed time : %.2fs\n", elapsed_seconds.count());
  for (point_t & val : samples) { val[0] /= 1000.0; val[1] /= 1000.0;}
  std::vector<std::vector<num_t> > C1, C2;
  for (std::vector<num_t> & val : P1) {
    C1.push_back({val[0] / 1000.0, val[1] / 1000.0, 3*sigma1/1000.0});
  }
  for (std::vector<num_t> & val : P2) {
    C2.push_back({val[0] / 1000.0, val[1] / 1000.0, 3*sigma2/1000.0});
  }
  dumparray("nested_p1.dlm", C1, false);
  dumparray("nested_p2.dlm", C2, false);
  dumparray("nested_samples.dlm", samples, false);
  dumparray("nested_pcf.dlm", tab, true);

   // create a graph
  std::ofstream ofs("nested.plt", std::ofstream::out);
  ofs <<"set terminal pdf\n"
      <<"set output 'nested.pdf'\n"
      <<"set multiplot layout 1,2\n"
      <<"set datafile separator ','\n"
      <<"set xlabel 'x [{/Symbol m}m]'\n"
      <<"set ylabel 'y [{/Symbol m}m]'\n"
      <<"set xtics 1\n"
      <<"set ytics 1\n"
      <<"set yrange ["<<bounds[3]/1000<<":"<<bounds[1]/1000<<"] reverse\n"
      <<"set xrange ["<<bounds[0]/1000<<":"<<bounds[2]/1000<<"]\n"
      <<"set grid\n"
      <<"set size square\n"
      
